# Supplementary material for: A Repurposed Drug Selection Pipeline to Identify CNS-Penetrant Drug Candidates for Glioblastoma
Source: Pharmaceuticals (Basel). 2024 Dec 14;17(12):1687. doi: 10.3390/ph17121687 (PMC11678797; doi:10.3390/ph17121687)
Supplement: Supplementary file 1 [file pharmaceuticals-17-01687-s001.zip]

Archive with 5 entries (5 files):
- Ntafoulis et al. Supplemental figures.pdf
- Ntafoulis et al. Supplemental file S1.xlsx
- Ntafoulis et al. Supplemental Table S1.pdf
- Ntafoulis et al. Supplemental Table S2.pdf
- Ntafoulis et al. Supplemental Table S3.pdf
