# Supplementary material for: A Repurposed Drug Selection Pipeline to Identify CNS-Penetrant Drug Candidates for Glioblastoma
Source: Pharmaceuticals (Basel). 2024 Dec 14;17(12):1687. doi: 10.3390/ph17121687 (PMC11678797; doi:10.3390/ph17121687)
Supplement: Supplementary file 1 [file pharmaceuticals-17-01687-s001.zip › Ntafoulis et al. Supplemental file S1.xlsx]

## Sheet: Sheet1
t-test
PDX-model	timepoint	Brain tissue		B/P ratio
		L vs R-hemisphere (p-value)		L vs R-hemisphere (p-value)
GS832	60min	0.437		0.527
	120min	0.736		0.671
	240min	0.532		0.567
GS607	60min	0.7206		0.3333
GBM8	60min	0.2618		0.1751
Anova 2-way
	Brain tissue
GS832	L- hemisphere			R- hemisphere (tumor)
	60min vs. 120min	60min vs. 240min	120min vs. 240min	60min vs. 120min	60min vs. 240min	120min vs. 240min
	0.9928	0.5198	0.6151	0.9813	0.0857	0.2875
	B/P ratio
GS832	L- hemisphere			R- hemisphere (tumor)
	60min vs. 120min	60min vs. 240min	120min vs. 240min	60min vs. 120min	60min vs. 240min	120min vs. 240min
	0.2658	0.3067	0.9636	0.2768	0.1247	0.2534
